# Supplementary material for: The enhancive effect of the 2014–2016 El Niño-induced drought on the control of soil-transmitted helminthiases without anthelmintics: A longitudinal study
Source: PLoS Negl Trop Dis. 2024 Jul 12;18(7):e0012331. doi: 10.1371/journal.pntd.0012331 (PMC11268648; doi:10.1371/journal.pntd.0012331)
Supplement: S1 Data — (XLSX) [file pntd.0012331.s016.xlsx]

## Sheet: Sheet1
	2008	Ascar	Trichu	Hw	Strong	any sth	2012	age	Ascar	Trichu	Hw	Stron	any sth		2013	Ascar	Trichu	Hw	Stron	any sth		2016	Ascar	Trichu	Hw	Stron	any sth
1		0	400	500	0		F	49	0	240	640	0				0	200	0	0				0	0	0	0
2		0	360	600	0		F	34	0	240	520	0				0	120	460	0				0	0	0	0
3		3000	1000	1200	pos		M	14	0	560	460	0				0	480	0	0				0	240	0	0
4		0	0	0	0		M	35	0	0	0	0				0	0	200	0				0	0	0	0
5		0	480	520	0		M	47	0	300	360	0				0	360	220	0				0	40	0	0
6		0	620	800	0		M	45	0	320	460	0				0	280	0	0				0	140	0	0
7		0	160	0	0		F	24	0	0	0	0				0	0	0	0				0	0	0	0
8		0	540	960	0		M	14	0	220	660	0				0	120	440	0				0	0	0	0
9		0	0	0	0		M	14	0	0	0	0				0	0	0	0				m	m	m	m
10		0	0	0	0		M	38	0	0	0	0				0	0	0	0				m	m	m	m
11		0	0	0	0		F	36	0	0	0	0				0	0	0	0				m	m	m	m
12		5600	1200	1000	pos		M	12	0	280	800	pos				0	260	640	pos				0	0	0	pos
13		0	300	520	0		M	68	0	460	420	0				0	640	0	0				0	340	0	0
14		0	780	860	0		F	49	0	460	660	0				0	340	760	0				0	100	380	0
15		0	600	920	pos		F	9	0	340	1020	pos				0	440	600	pos				0	0	400	pos
16		0	0	460	pos		M	49	0	0	400	pos				0	0	0	0				0	0	0	0
17		5000	1100	980	0		F	13	0	500	1040	pos				0	460	420	0				0	0	200	0
18		0	840	0	0		F	70	0	980	0	0				0	760	0	0				0	200	0	0
19		2800	880	1000	0		M	13	0	960	1200	0				0	860	0	0				0	0	0	0
20		4800	700	1100	pos		F	14	7800	540	980	pos				1200	480	400	pos				0	120	120	pos
21		5600	800	240	pos		M	56	12000	400	420	pos				2400	420	0	pos				0	0	0	pos
22		7600	1200	1400	0		F	15	5600	640	1600	0				0	600	460	0				0	140	140	0
23		3000	700	680	pos		M	14	780	380	460	pos				0	400	400	0				0	0	0	0
24		9600	1400	1200	pos		F	11	9600	800	1440	pos				0	640	360	pos				0	0	240	pos
25		0	800	1100	pos		M	13	0	340	860	pos				0	460	520	pos				0	0	120	0
26		0	600	820	pos		F	49	0	300	460	pos				0	420	0	pos				0	0	0	pos
27		5600	1500	1000	0		F	12	11000	1700	1200	0				3200	1020	300	0				0	0	0	0
28		0	1000	1100	pos		F	10	0	860	640	pos				0	300	300	0				0	0	0	0
29		8000	800	1200	pos		M	9	10600	640	1100	pos				1200	460	340	pos				0	0	0	pos
30		8600	1500	0	0		F	48	12000	8000	0	0				0	16800	0	0				0	0	0	0
31		7600	800	1000	pos		M	16	9800	880	1260	pos				880	560	460	pos				0	0	0	0
32		11000	700	860	pos		M	11	13000	860	1040	pos				2000	580	680	pos				0	0	120	pos
33		5000	600	860	0		M	7	6000	860	800	0				0	0	680	0				0	0	200	0
34		0	0	760	0		M	62	0	0	660	0				0	0	0	0				0	0	0	0
35		1200	0	400	0		F	59	0	0	680	0				0	0	460	0				0	0	0	0
36		0	0	820	0		M	35	0	0	0	0				0	0	0	0				m	m	m	m
37		0	0	440	0		M	44	0	0	880	0				0	0	0	0				0	0	0	0
38		0	500	820	0		F	47	0	360	900	0				0	120	460	0				0	0	140	0
39		0	600	0	0		M	27	0	320	0	0				0	240	0	0				0	0	0	0
40		0	400	700	0		F	46	0	240	560	0				0	320	300	0				0	0	120	0
41		4600	760	0	0		M	15	6400	540	0	0				0	0	0	0				0	0	0	0
42		0	640	540	0		M	49	0	460	760	0				0	240	0	0				0	0	0	0
43		0	0	800	pos		M	57	0	0	760	pos				0	0	460	pos				0	0	0	pos
44		0	0	640	pos		M	64	0	0	420	pos				0	0	0	pos				0	0	0	0
45		2400	0	0	0		M	12	18000	1780	0	0				1560	0	0	0				0	0	0	0
46		0	0	0	0		F	41	0	0	0	0				0	0	0	0				0	0	0	0
47		0	0	0	0		F	24	0	0	0	0				0	0	0	0				0	0	0	0
48		0	0	560	0		F	66	0	0	760	0				0	0	600	0				0	0	240	0
49		2400	400	180	0		M	7	0	380	0	0				0	0	0	0				0	0	0	0
50		0	200	260	0		M	60	0	0	200	0				0	0	320	0				0	0	120	0
51		0	0	0	0		F	40	0	0	0	0				0	0	0	0				0	0	0	0
52		0	0	500	0		M	59	0	0	620	0				0	0	0	0				0	0	0	0
53		0	460	660	pos		M	15	0	360	880	pos				0	0	460	pos				0	0	140	pos
54		2400	420	620	0		F	43	7000	380	780	0				0	400	380	0				0	0	0	0
55		0	400	720	0		M	11	3400	360	860	0				2000	0	0	0				0	0	0	0
56		2600	560	820	0		M	13	3600	760	960	0				0	580	240	0				0	0	0	0
57		4200	0	1000	0		M	11	0	0	1080	0				0	0	500	0				0	0	0	0
58		0	0	700	pos		M	55	0	0	860	pos				0	0	360	pos				0	0	0	pos
59		2400	0	600	0		F	53	5600	0	760	0				0	0	0	0				0	0	0	0
60		0	540	820	0		M	68	0	0	2400	0				0	0	240	0				0	0	0	0
61		0	420	800	pos		M	42	0	340	660	pos				0	200	0	pos				0	0	0	0
62		0	520	800	0		M	61	0	460	980	0				0	0	0	0				0	60	0	0
63		0	0	0	0		F	30	0	0	0	0				0	0	0	0				0	0	0	0
64		5600	600	1200	0		F	13	6800	780	1600	0				860	480	340	0				0	0	0	0
65		0	300	0	pos		M	64	0	380	0	pos				0	0	0	pos				0	0	0	pos
66		0	400	700	pos		M	16	0	340	860	pos				0	260	0	0				0	0	0	0
67		4400	800	2200	0		F	11	0	560	1400	0				0	360	680	0				0	0	0	0
68		0	620	840	0		M	41	0	460	800	0				0	200	0	0				0	0	0	0
69		0	0	0	0		F	12	0	0	340	0				0	0	320	0				0	0	80	0
70		0	0	0	0		F	49	0	0	0	0				0	0	240	0				0	0	0	0
71		0	620	880	0		M	11	0	540	660	0				0	0	0	0				0	80	0	0
72		0	380	0	0		F	33	0	240	0	0				0	120	0	0				0	0	0	0
73		0	460	840	0		F	13	0	360	900	0				0	0	300	0				0	0	0	0
74		0	0	0	0		F	30	0	0	0	0				0	0	0	0				m	m	m	m
75		0	0	0	0		F	14	0	0	0	0				0	0	200	0				0	0	0	0
76		0	660	0	pos		F	15	0	540	0	pos				0	260	0	pos				0	0	0	pos
77		2600	620	860	pos		M	66	0	560	700	pos				0	280	360	pos				0	0	80	pos
78		0	800	960	0		F	15	0	0	780	0				0	0	0	0				0	0	0	0
79		0	380	600	0		F	44	0	550	0	0				0	460	0	0				0	0	0	0
80		0	0	240	0		M	39	0	0	360	0				0	0	240	0				0	0	60	0
81		4800	0	880	0		F	13	5600	0	640	0				0	0	0	0				0	0	0	0
82		2400	0	600	0		M	14	0	0	0	0				0	0	0	0				m	m	m	m
83		4200	0	1800	0		F	13	0	0	960	0				0	0	460	0				0	0	220	0
84		0	460	880	0		F	46	0	400	680	0				0	0	0	0				0	0	0	0
85		0	0	820	0		F	34	0	0	680	0				0	0	460	0				0	0	240	0
86		0	400	680	pos		F	52	0	360	480	pos				0	260	0	pos				0	0	0	pos
87		0	0	840	0		F	24	0	0	0	0				0	0	0	0				0	0	0	0
88		2800	0	800	0		F	34	0	0	680	0				0	0	240	0				0	0	0	0
89		0	0	0	0		F	26	0	0	0	0				0	0	120	0				0	0	0	0
90		0	0	980	0		F	13	0	0	780	0				0	0	300	0				0	0	100	0
91		0	0	0	pos		F	36	0	0	0	pos				0	0	140	pos				0	0	0	pos
92		0	0	0	0		F	39	0	0	0	0				0	0	0	0				0	0	0	0
93		0	0	840	pos		F	34	0	0	680	pos				0	0	480	pos				0	0	120	pos
94		0	760	1100	pos		M	14	0	460	840	pos				0	0	240	pos				0	0	0	pos
95		0	0	360	0		F	53	0	0	400	0				0	0	200	0				0	0	0	0
96		0	360	0	0		M	13	0	200	0	0				0	0	0	0				0	0	0	0
97		1200	300	600	pos		F	56	2400	240	760	pos				780	100	0	pos				0	0	0	pos
98		4800	620	860	pos		M	15	6600	320	980	pos				3000	240	360	0				0	0	0	0
99		0	800	1000	0		F	15	0	460	820	0				0	200	0	0				0	0	0	0
100		0	0	0	0		M	11	0	0	0	0				0	0	0	0				m	m	m	m
101		0	240	0	0		F	16	0	0	0	0				0	0	0	0				m	m	m	m
102		0	0	0	0		M	50	0	0	0	0				0	0	240	0				0	0	0	0
103		0	360	680	0		F	16	0	260	880	0				0	120	360	0				0	0	100	0
104		0	360	660	pos		F	44	0	240	780	pos				0	0	480	pos				0	0	120	0
105		0	620	0	0		F	42	0	460	0	0				0	300	0	0				0	40	0	0
106		0	0	0	0		M	14	0	0	0	0				0	0	0	0				0	0	0	0
107		0	0	0	0		F	12	0	0	0	0				0	0	200	0				0	0	0	0
108		0	0	0	0		F	32	0	0	0	0				0	0	0	0				0	0	0	0
109		0	0	460	0		M	10	0	0	0	0				0	0	180	0				0	0	0	0
110		0	0	780	0		M	14	0	0	680	0				0	0	0	0				0	0	0	0
111		0	0	960	0		F	19	0	0	780	0				0	0	400	0				0	0	180	0
112		4600	650	1000	0		F	39	5800	560	860	0				2200	460	0	0				0	200	0	0
113		0	0	750	0		M	51	0	0	640	0				0	0	360	0				0	0	0	0
114		0	0	400	0		M	62	0	0	300	0				0	0	0	0				0	0	0	0
115		0	0	360	0		F	41	0	0	460	0				0	0	0	0				0	0	0	0
116		9800	980	1200	0		F	10	0	760	940	0				0	360	460	0				0	0	200	0
117		0	0	0	0		F	13	0	0	6200	0				0	0	0	0				0	0	0	0
118		0	0	1150	0		F	12	0	0	960	0				0	0	960	0				0	0	260	0
119		0	0	0	0		F	14	0	460	240	0				0	360	120	0				0	360	0	0
120		0	0	450	0		M	46	0	0	340	0				0	0	0	0				0	0	0	0
121		0	0	0	0		F	11	0	0	0	0				0	0	220	0				0	0	0	0
122		0	0	600	0		M	54	0	0	460	0				0	0	0	0				0	0	0	0
123		0	0	1040	0		F	50	0	0	960	0				0	0	400	0				0	0	0	0
124		0	0	0	0		F	41	0	0	0	0				0	0	0	0				0	0	0	0
125		0	0	0	0		F	14	3400	200	0	0				0	240	180	0				0	80	0	0
126		0	0	0	0		F	68	0	0	0	0				0	0	260	pos				0	0	80	pos
127		0	560	780	0		F	67	0	460	860	0				0	360	480	0				0	0	220	0
128		0	0	0	0		F	51	0	0	0	0				0	0	0	0				0	0	0	0
129		0	0	0	0		M	21	0	0	0	0				0	0	200	0				0	0	0	0
130		0	0	0	pos		F	55	0	0	0	pos				0	0	0	pos				0	0	0	pos
131		0	0	960	0		M	14	0	120	200	0				0	80	0	0				0	0	0	0
132		0	0	0	0		F	36	0	0	0	0				0	0	340	0				0	0	120	0
133		0	0	0	0		F	22	0	140	0	pos				0	80	0	pos				0	0	0	pos
134		0	0	300	0		F	24	0	0	500	0				0	0	340	0				0	0	0	0
135		0	0	1600	0		M	60	0	0	860	0				0	0	0	0				0	0	0	0
136		0	0	1860	0		F	60	0	0	780	0				0	0	560	0				0	0	120	0
137		0	0	600	0		F	63	0	0	400	0				0	0	340	0				0	0	140	0
138		0	0	560	0		F	55	0	0	760	0				0	0	780	0				0	0	360	0
139		0	0	820	0		M	36	0	0	360	0				0	0	540	0				0	0	0	0
140		0	0	680	0		F	24	0	0	0	0				0	0	0	0				0	0	0	0
141		0	0	0	0		F	24	0	0	0	0				0	0	0	0				0	0	0	0
142		0	0	0	0		M	45	0	0	260	0				0	0	360	0				0	0	0	0
143		0	0	0	0		F	26	0	0	0	pos				0	0	0	pos				0	0	0	pos
144		0	0	0	pos		F	28	0	0	0	0				0	0	0	0				0	0	0	0
145		0	0	460	pos		M	29	0	0	400	pos				0	0	0	pos				0	0	0	pos
146		0	0	780	pos		F	34	0	0	480	0				0	0	500	0				0	0	140	0
147		0	0	1040	0		M	30	0	0	0	0				0	0	0	0				m	m	m	m
148		0	0	0	0		M	40	0	0	0	0				0	0	0	0				0	0	0	0
149		0	0	0	0		M	27	0	0	0	0				0	0	0	0				0	0	0	0
150		0	0	880	0		M	46	0	0	600	0				0	0	460	0				0	0	140	0
151		0	0	0	0		F	44	0	0	780	0				0	0	680	0				0	0	240	0
152		0	0	980	0		F	50	0	0	0	0				0	0	240	0				0	0	0	0
153		0	0	1000	pos		F	34	0	0	460	pos				0	0	0	pos				0	0	0	0
154		0	0	0	0		F	23	0	0	0	0				0	0	0	0				0	0	0	0
155		0	0	0	0		F	52	0	0	0	0				0	0	0	0				0	0	0	0
156		0	0	680	0		M	24	0	0	580	0				0	0	0	0				0	0	0	0
157		0	0	860	0		M	26	0	0	660	0				0	0	400	0				0	0	100	0
158		0	0	860	0		F	22	0	0	0	0				0	0	0	0				0	0	0	0
159		0	0	640	0		F	23	0	0	460	0				0	0	0	0				0	0	0	0
160		0	0	800	0		F	35	0	0	760	0				0	0	560	0				0	0	0	0
161		0	0	700	0		F	46	0	0	540	0				0	0	600	0				0	0	240	0
162		0	0	600	0		M	55	0	0	0	0				0	0	0	0				0	0	0	0
163		0	0	780	pos		M	23	0	0	680	0				0	0	580	0				0	0	120	0
164		0	0	520	0		M	32	0	0	0	0				0	0	0	0				m	m	m	m
165		0	0	460	0		F	12	0	0	360	0				0	0	460	0				0	0	80	0
166		0	0	760	0		F	24	0	0	580	0				0	0	680	0				0	0	0	0
167		0	0	0	0		M	43	0	0	0	0				0	0	0	0				0	0	0	0
168		0	0	0	pos		M	35	0	0	0	pos				0	0	0	pos				m	m	m	m
169		0	0	560	0		F	24	0	0	460	0				0	0	0	0				0	0	0	0
170		0	0	880	0		F	22	0	0	680	0				0	0	480	0				0	0	120	0
171		0	300	0	0		M	21	0	300	0	0				0	0	0	0				0	0	0	0
172		0	0	740	0		F	21	0	0	600	0				0	0	780	0				0	0	240	0
173		0	0	0	0		F	24	0	0	0	0				0	0	0	0				0	0	0	0
174		0	0	0	0		F	24	0	0	460	0				0	0	0	0				0	0	0	0
175		0	0	660	0		M	43	0	0	0	0				0	0	0	0				m	m	m	m
176		0	0	0	0		M	31	0	0	0	0				0	0	320	0				0	0	0	0
177		0	0	0	pos		M	35	0	0	440	pos				0	0	0	pos				0	0	0	pos
178		0	0	0	0		M	45	0	0	0	0				0	0	0	0				0	0	0	0
179		0	0	460	0		M	56	0	0	0	0				0	0	0	0				0	0	0	0
180		0	0	0	0		F	34	0	0	0	0				0	0	0	0				0	0	0	0
181		0	0	0	0		F	23	0	0	300	0				0	0	340	0				0	0	60	0
182		0	0	560	0		F	21	0	0	0	0				0	0	0	0				0	0	0	0
183		0	0	0	0		M	25	0	0	0	0				0	0	0	0				0	0	0	0
184		0	0	0	0		M	26	0	0	0	0				0	0	0	0				0	0	0	0
185		0	0	840	0		M	27	0	0	460	0				0	0	500	0				0	0	120	0
186		0	0	900	0		F	28	0	0	0	0				0	0	0	0				0	0	0	0
187		0	0	0	0		F	34	0	0	680	0				0	0	460	0				0	0	160	0
188		0	0	0	0		M	45	0	0	0	0				0	0	0	0				0	0	0	0
189		0	0	0	pos		F	34	0	0	0	pos				0	0	0	pos				0	0	0	pos
190		0	0	0	0		M	24	0	0	0	0				0	0	0	0				0	0	0	0
191		0	0	0	0		F	23	0	0	0	0				0	0	200	0				0	0	0	0
192		0	0	0	0		M	56	0	0	0	0				0	0	0	0				0	0	0	0
193		0	0	280	0		M	52	0	0	560	0				0	0	0	0				0	0	0	0
194		0	0	0	0		F	46	0	0	0	0				0	0	0	0				0	0	0	0
195		0	0	1120	pos		F	21	0	0	680	pos				0	0	460	pos				0	0	0	pos
196		0	0	460	0		F	32	0	0	0	0				0	0	0	0				0	0	0	0
197		0	0	0	0		M	25	0	0	0	0				0	0	0	0				0	0	0	0
198		0	0	0	0		M	52	0	0	0	0				0	0	260	0				0	0	200	0
199		0	0	0	0		M	61	0	0	0	0				0	0	0	0				0	0	0	0
200		0	0	0	pos		M	23	0	0	0	pos				0	0	0	pos				0	0	0	0
201		0	0	0	0		F	32	0	0	0	0				0	0	0	0				0	0	0	0
202		0	0	0	pos		F	12	0	0	0	pos				0	0	0	pos				0	0	0	pos
203		0	0	600	pos		M	42	0	0	540	pos				0	0	0	pos				0	0	0	pos
204		0	0	0	pos		M	64	0	0	0	0				0	0	0	pos				0	0	0	0
205		0	0	0	0		F	60	0	0	0	0				0	0	0	0				m	m	m	m
206		0	0	0	pos		F	40	0	0	0	0				0	0	0	0				0	0	0	0
207		4000	0	600	pos		F	34	0	0	200	pos				0	0	240	pos				0	0	420	pos
208		10800	0	860	pos		M	9	0	0	580	pos				0	0	460	pos				0	0	300	pos
209		8000	0	1100	pos		F	60	0	0	600	0				0	0	0	0				0	0	0	0
210		0	0	800	pos		F	69	0	0	560	pos				0	0	0	0				m	m	m	m
211		0	0	720	0		F	37	0	0	340	0				0	0	0	0				0	0	0	0
212		0	0	0	0		F	38	0	0	0	0				0	0	0	0				0	0	0	0
213		0	0	960	0		M	30	0	0	680	0				0	0	0	0				0	0	0	0
214		0	0	820	0		M	34	0	0	420	0				0	0	0	0				0	0	0	0
215		3000	0	700	0		M	40	0	0	560	0				0	0	0	0				0	0	0	0
216		8200	0	1200	pos		F	11	2800	0	0	0				0	0	0	0				0	0	0	0
217		4800	0	880	0		F	32	3000	0	500	0				0	0	0	0				0	0	200	0
218		6600	0	0	pos		M	7	0	0	0	0				0	0	0	0				0	0	0	0
219		12000	0	0	pos		F	7	0	0	480	0				0	0	120	0				0	0	140	pos
220		2400	0	780	pos		F	18	0	0	360	pos				0	0	0	pos				m	m	m	m
221		5600	0	1100	pos		M	11	0	0	0	pos				0	0	0	0				0	0	0	0
222		6000	0	900	0		F	13	3000	0	0	0				0	0	0	0				0	0	0	0
223		0	0	980	pos		M	14	0	0	500	pos				0	0	60	0				0	0	120	0
224		0	0	680	0		F	38	0	0	0	0				0	0	0	pos				0	0	0	pos
225		2000	0	660	pos		M	12	1200	200	0	pos				0	0	0	pos				0	0	0	pos
226		4000	0	300	0		M	40	0	0	360	pos				0	0	0	0				0	0	40	pos
227		0	0	1000	pos		M	16	0	0	0	pos				0	0	0	0				0	0	0	0
228		0	0	0	0		M	14	0	0	0	0				0	0	0	0				0	0	0	0
229		0	0	360	0		M	17	0	0	300	0				0	0	0	0				0	0	0	0
230		7800	0	1400	pos		F	14	0	0	0	0				0	0	0	0				0	0	0	0
231		3600	0	800	pos		M	12	0	0	240	pos				0	0	0	0				0	0	0	0
232		6600	0	1600	pos		M	15	0	0	800	pos				0	0	80	0				0	0	0	0
233		5600	0	1800	pos		F	13	0	0	0	pos				0	0	0	0				0	0	60	0
234		5000	0	800	0		F	34	1800	0	300	0				0	0	0	0				0	0	0	0
235		3000	0	460	0		M	32	0	0	400	0				0	0	0	0				0	0	0	0
236		0	0	320	0		M	50	0	0	340	0				0	0	0	0				0	0	0	0
237		0	0	440	0		M	34	2000	0	600	pos				0	0	0	pos				0	0	0	pos
238		0	1100	0	pos		F	16	10000	360	600	pos				0	0	580	pos				0	160	460	pos
239		0	1000	800	0		F	13	5000	0	600	0				0	0	800	0				1600	0	780	0
240		0	900	0	0		M	11	6000	1040	2200	0				1400	140	960	0				0	0	340	0
241		0	200	0	pos		M	15	0	400	680	pos				0	0	0	0				0	240	0	pos
242		0	0	280	pos		M	47	0	300	500	pos				0	40	0	0				0	0	460	pos
243		0	0	300	0		F	45	0	0	300	0				0	0	100	0				0	0	240	0
244		0	0	200	pos		F	16	0	0	400	pos				0	0	0	0				0	120	0	0
245		0	300	200	0		F	13	0	0	200	pos				46000	0	1000	0				0	200	260	pos
246		0	100	420	pos		F	40	0	0	200	0				28000	0	900	0				0	0	600	0
247		2400	260	0	0		F	60	2000	0	0	0				4600	0	40	0				0	0	0	0
248		1200	0	360	pos		M	47	1600	0	800	pos				0	0	400	pos				1200	0	180	pos
249		3400	240	120	0		F	38	12000	0	980	0				0	0	180	0				2400	0	160	0
250		2600	160	0	0		M	14	0	800	0	0				0	0	0	0				2000	140	0	pos
251		1200	0	0	0		M	12	2000	0	0	0				12000	0	240	0				0	0	180	0
252		0	0	560	pos		F	49	0	0	880	pos				0	0	680	pos				1000	0	0	pos
253		0	0	880	pos		M	46	0	0	800	pos				0	0	340	0				0	0	280	0
254		0	0	700	0		F	47	0	0	640	0				0	0	240	0				0	0	300	0
255		0	0	1400	pos		M	10	0	0	1100	pos				0	0	260	0				0	0	600	0
256		0	0	1500	pos		F	15	0	0	800	0				0	0	0	pos				0	0	0	pos
257		0	0	1060	pos		F	13	0	0	980	pos				0	0	0	0				0	0	0	0
258		0	0	1200	pos		F	14	0	0	640	0				0	0	0	0				m	m	m	m
259		0	0	800	0		M	9	0	0	340	0				0	0	240	0				0	0	200	0
260		0	0	860	0		M	10	0	0	780	0				0	0	560	0				0	0	520	0
261		0	0	420	pos		F	47	0	0	440	pos				0	0	0	0				0	80	150	0
262		0	0	560	0		M	24	0	0	240	0				0	0	0	0				0	0	0	0
263		0	0	480	0		F	25	0	0	400	0				0	0	0	0				0	0	0	0
264		0	0	760	0		M	23	0	0	560	0				0	0	0	0				0	0	0	0
265		0	0	460	pos		M	47	0	0	580	0				0	0	0	0				0	80	0	0
266		0	140	200	pos		M	50	0	60	120	pos				0	60	0	pos				0	40	20	pos
267		0	120	360	pos		F	45	0	120	460	pos				0	0	220	0				0	80	20	0
268		0	200	360	pos		M	13	0	120	200	pos				0	0	120	0				0	0	160	0
269		0	0	0	pos		F	11	0	200	200	pos				0	80	0	pos				0	0	0	0
270		0	300	640	pos		F	11	0	400	0	pos				0	100	0	0				0	0	0	0
271		0	0	840	0		M	12	0	0	900	0				0	0	0	0				0	140	0	0
272		0	0	960	0		M	12	0	0	880	0				0	0	380	0				0	0	0	0
273		0	0	560	0		M	11	0	0	400	0				0	0	0	0				0	0	0	0
274		0	0	0	0		F	12	0	0	0	0				0	0	0	0				0	0	0	0
275		0	0	0	0		M	14	0	0	0	pos				0	0	0	0				m	m	m	m
276		0	0	680	0		M	9	0	0	800	0				0	0	0	0				0	0	0	0
277		0	0	460	0		F	36	0	0	400	0				0	0	0	0				0	0	0	0
278		0	0	680	pos		M	12	0	0	0	pos				0	0	0	0				0	0	0	0
279		0	0	340	pos		M	10	0	0	460	0				0	0	0	0				0	0	0	0
280		0	0	560	0		F	28	0	0	500	0				0	0	0	0				0	0	0	0
281		0	0	460	0		M	32	0	0	560	0				0	0	280	0				0	0	200	0
282		0	0	680	0		F	58	0	0	760	0				0	0	0	0				0	0	0	0
283		0	0	600	0		M	54	0	0	600	0				0	0	0	0				0	220	0	0
284		0	0	1100	0		F	52	0	0	1800	0				0	0	0	0				0	0	0	0
285		0	0	1800	pos		F	14	0	0	1400	pos				0	0	0	0				0	40	0	0
286		0	0	1100	pos		F	10	0	200	2480	pos				0	200	0	pos				0	0	120	pos
287		0	0	1200	0		F	12	0	0	1680	pos				0	220	0	pos				0	0	0	pos
288		0	0	940	pos		F	16	0	0	900	pos				0	0	0	0				0	160	0	0
289		0	0	860	0		M	9	0	0	1480	0				0	200	170	0				0	0	200	0
290		0	0	240	0		M	18	0	0	300	0				0	0	0	0				0	0	0	0
291		0	0	360	0		F	24	0	0	340	0				0	0	0	0				0	0	0	0
292		0	0	680	0		M	26	0	0	800	0				0	0	0	0				0	0	0	0
293		0	0	880	0		M	25	0	0	960	0				0	0	0	0				0	60	0	0
294		0	0	460	0		F	34	0	0	680	0				0	0	0	0				0	0	0	0
295		0	0	1060	0		F	46	0	0	1200	0				0	0	0	0				0	0	0	0
296		0	0	340	0		M	22	0	0	500	0				0	0	0	0				0	0	0	0
297							F	22	0	0	1200	0				0	0	240	0				0	0	0	pos
298							M	24	0	0	2400	pos				0	0	480	pos				0	0	0	pos
299							M	24	0	0	2000	0				0	0	0	0				0	0	0	0
		58	82	203	85	238			36	81	193	78	227			17	62	119	53	170			5	28	74	49	123
		19.6	27.7	68.6	28.7	80.4	%		12	27.1	64.5	26.1	75.9	%		5.7	20.7	39.8	17.7	56.9	%		1.8	9.9	26.2	17.4	43.6	%
		n 296							n 299							n 299							n 282
																								missing 17
