# Supplementary material for: The enhancive effect of the 2014–2016 El Niño-induced drought on the control of soil-transmitted helminthiases without anthelmintics: A longitudinal study
Source: PLoS Negl Trop Dis. 2024 Jul 12;18(7):e0012331. doi: 10.1371/journal.pntd.0012331 (PMC11268648; doi:10.1371/journal.pntd.0012331)
Supplement: S2 Data — (XLSX) [file pntd.0012331.s017.xlsx]

## Sheet: Sheet1
	2012	3wk	2013	2016	Ascaris			2012	3 wk	2013	2016	Trichuris			2012	3wk	2013	2016	HW			2012	2013	2016	Strongy
1	0		0	0				240	0	200	0				640	0	0	0				0	0	0
2	0		0	0				240	80	120	0				520	0	460	0				0	0	0
3	0		0	0				560	280	480	240				460	0	0	0				0	0	0
4	0		0	0				0		0	0				0		200	0				0	0	0
5	0		0	0				300	0	360	40				360	0	220	0				0	0	0
6	0		0	0				320	120	280	140				460	0	0	0				0	0	0
7	0		0	0				0		0	0				0		0	0				0	0	0
8	0		0	0				220	80	120	0				660	120	440	0				0	0	0
9	0		0	m				0		0	m				0		0	m				0	0	m
10	0		0	m				0		0	m				0		0	m				0	0	m
11	0		0	m				0		0	m				0		0	m				0	0	m
12	0		0	0				280	20	260	0				800	80	640	0				pos	pos	pos
13	0		0	0				460	100	640	340				420	0	0	0				0	0	0
14	0		0	0				460	260	340	100				660	0	760	380				0	0	0
15	0		0	0				340	180	440	0				1020	120	600	400				pos	pos	pos
16	0		0	0				0		0	0				400	0	0	0				pos	0	0
17	0		0	0				500	260	460	0				1040	0	420	200				pos	0	0
18	0		0	0				980	0	760	200				0		0	0				0	0	0
19	0		0	0				960	240	860	0				1200	0	0	0				0	0	0
20	7800	0	1200	0				540	120	480	120				980	100	400	120				pos	pos	pos
21	12000	0	2400	0				400	200	420	0				420	0	0	0				pos	pos	pos
22	5600	0	0	0				640	0	600	140				1600	220	460	140				0	0	0
23	780	0	0	0				380	120	400	0				460	240	400	0				pos	0	0
24	9600	0	0	0				800	440	640	0				1440	0	360	240				pos	pos	pos
25	0		0	0				340	0	460	0				860	0	520	120				pos	pos	0
26	0		0	0				300	80	420	0				460	0	0	0				pos	pos	pos
27	11000	0	3200	0				1700	740	1020	0				1200	0	300	0				0	0	0
28	0		0	0				860	260	300	0				640	0	300	0				pos	0	0
29	10600	0	1200	0				640	200	460	0				1100	0	340	0				pos	pos	pos
30	12000	0	0	0				8000	320	16800	0				0		0	0				0	0	0
31	9800	0	880	0				880	480	560	0				1260	0	460	0				pos	pos	0
32	13000	0	2000	0				860	240	580	0				1040	0	680	120				pos	pos	pos
33	6000	0	0	0				860		0	0				800	140	680	200				0	0	0
34	0		0	0				0		0	0				660	0	0	0				0	0	0
35	0		0	0				0		0	0				680	0	460	0				0	0	0
36	0		0	m				0		0	m				0		0	m				0	0	m
37	0		0	0				0		0	0				880	0	0	0				0	0	0
38	0		0	0				360	120	120	0				900	0	460	140				0	0	0
39	0		0	0				320	120	240	0				0		0	0				0	0	0
40	0		0	0				240	160	320	0				560	0	300	120				0	0	0
41	6400	0	0	0				540		0	0				0		0	0				0	0	0
42	0		0	0				460	200	240	0				760	0	0	0				0	0	0
43	0		0	0				0		0	0				760	120	460	0				pos	pos	pos
44	0		0	0				0		0	0				420	0	0	0				pos	pos	0
45	18000	0	1560	0				1780		0	0				0		0	0				0	0	0
46	0		0	0				0		0	0				0		0	0				0	0	0
47	0		0	0				0		0	0				0		0	0				0	0	0
48	0		0	0				0		0	0				760	80	600	240				0	0	0
49	0		0	0				380		0	0				0		0	0				0	0	0
50	0		0	0				0		0	0				200	0	320	120				0	0	0
51	0		0	0				0		0	0				0		0	0				0	0	0
52	0		0	0				0		0	0				620	0	0	0				0	0	0
53	0		0	0				360		0	0				880	160	460	140				pos	pos	pos
54	7000	0	0	0				380	200	400	0				780	0	380	0				0	0	0
55	3400	0	2000	0				360		0	0				860	0	0	0				0	0	0
56	3600	0	0	0				760	280	580	0				960	240	240	0				0	0	0
57	0		0	0				0		0	0				1080	0	500	0				0	0	0
58	0		0	0				0		0	0				860	100	360	0				pos	pos	pos
59	5600	0	0	0				0		0	0				760	0	0	0				0	0	0
60	0		0	0				0		0	0				2400	0	240	0				0	0	0
61	0		0	0				340	120	200	0				660	0	0	0				pos	pos	0
62	0		0	0				460		0	60				980	0	0	0				0	0	0
63	0		0	0				0		0	0				0		0	0				0	0	0
64	6800	0	860	0				780	240	480	0				1600	0	340	0				0	0	0
65	0		0	0				380		0	0				0		0	0				pos	pos	pos
66	0		0	0				340	120	260	0				860	0	0	0				pos	0	0
67	0		0	0				560	240	360	0				1400	180	680	0				0	0	0
68	0		0	0				460	140	200	0				800	0	0	0				0	0	0
69	0		0	0				0		0	0				340	0	320	80				0	0	0
70	0		0	0				0		0	0				0		240	0				0	0	0
71	0		0	0				540		0	80				660	0	0	0				0	0	0
72	0		0	0				240	100	120	0				0		0	0				0	0	0
73	0		0	0				360		0	0				900	360	300	0				0	0	0
74	0		0	m				0		0	m				0		0	m				0	0	m
75	0		0	0				0		0	0				0		200	0				0	0	0
76	0		0	0				540	260	260	0				0		0	0				pos	pos	pos
77	0		0	0				560	120	280	0				700	140	360	80				pos	pos	pos
78	0		0	0				0		0	0				780	0	0	0				0	0	0
79	0		0	0				550	240	460	0				0		0	0				0	0	0
80	0		0	0				0		0	0				360	0	240	60				0	0	0
81	5600	0	0	0				0		0	0				640	0	0	0				0	0	0
82	0		0	m				0		0	m				0		0	m				0	0	m
83	0		0	0				0		0	0				960	0	460	220				0	0	0
84	0		0	0				400		0	0				680		0	0				0	0	0
85	0		0	0				0		0	0				680	60	460	240				0	0	0
86	0		0	0				360	0	260	0				480	0	0	0				pos	pos	pos
87	0		0	0				0		0	0				0		0	0				0	0	0
88	0		0	0				0		0	0				680	60	240	0				0	0	0
89	0		0	0				0		0	0				0		120	0				0	0	0
90	0		0	0				0		0	0				780	0	300	100				0	0	0
91	0		0	0				0		0	0				0		140	0				pos	pos	pos
92	0		0	0				0		0	0				0		0	0				0	0	0
93	0		0	0				0		0	0				680	0	480	120				pos	pos	pos
94	0		0	0				460		0	0				840	120	240	0				pos	pos	pos
95	0		0	0				0		0	0				400	0	200	0				0	0	0
96	0		0	0				200		0	0				0		0	0				0	0	0
97	2400	0	780	0				240	100	100	0				760	0	0	0				pos	pos	pos
98	6600	0	3000	0				320	120	240	0				980	0	360	0				pos	0	0
99	0		0	0				460	180	200	0				820	0	0	0				0	0	0
100	0		0	m				0		0	m				0		0	m				0	0	m
101	0		0	m				0		0	m				0		0	m				0	0	m
102	0		0	0				0		0	0				0		240	0				0	0	0
103	0		0	0				260	140	120	0				880	0	360	100				0	0	0
104	0		0	0				240		0	0				780	0	480	120				pos	pos	0
105	0		0	0				460	0	300	40				0		0	0				0	0	0
106	0		0	0				0		0	0				0		0	0				0	0	0
107	0		0	0				0		0	0				0		200	0				0	0	0
108	0		0	0				0		0	0				0		0	0				0	0	0
109	0		0	0				0		0	0				0		180	0				0	0	0
110	0		0	0				0		0	0				680	0	0	0				0	0	0
111	0		0	0				0		0	0				780	0	400	180				0	0	0
112	5800	0	2200	0				560	0	460	200				860	0	0	0				0	0	0
113	0		0	0				0		0	0				640	0	360	0				0	0	0
114	0		0	0				0		0	0				300	0	0	0				0	0	0
115	0		0	0				0		0	0				460	0	0	0				0	0	0
116	0		0	0				760	0	360	0				940	0	460	200				0	0	0
117	0		0	0				0		0	0				6200	0	0	0				0	0	0
118	0		0	0				0		0	0				960	0	960	260				0	0	0
119	0		0	0				460	0	360	360				240	140	120	0				0	0	0
120	0		0	0				0		0	0				340	0	0	0				0	0	0
121	0		0	0				0		0	0				0		220	0				0	0	0
122	0		0	0				0		0	0				460	0	0	0				0	0	0
123	0		0	0				0		0	0				960	0	400	0				0	0	0
124	0		0	0				0		0	0				0		0	0				0	0	0
125	3400	0	0	0				200	0	240	80				0		180	0				0	0	0
126	0		0	0				0		0	0				0		260	80				0	pos	pos
127	0		0	0				460	400	360	0				860	0	480	220				0	0	0
128	0		0	0				0		0	0				0		0	0				0	0	0
129	0		0	0				0		0	0				0		200	0				0	0	0
130	0		0	0				0		0	0				0		0	0				pos	pos	pos
131	0		0	0				120	0	80	0				200	0	0	0				0	0	0
132	0		0	0				0		0	0				0		340	120				0	0	0
133	0		0	0				140	0	80	0				0		0	0				pos	pos	pos
134	0		0	0				0		0	0				500	0	340	0				0	0	0
135	0		0	0				0		0	0				860	0	0	0				0	0	0
136	0		0	0				0		0	0				780	0	560	120				0	0	0
137	0		0	0				0		0	0				400	180	340	140				0	0	0
138	0		0	0				0		0	0				760	0	780	360				0	0	0
139	0		0	0				0		0	0				360	0	540	0				0	0	0
140	0		0	0				0		0	0				0		0	0				0	0	0
141	0		0	0				0		0	0				0		0	0				0	0	0
142	0		0	0				0		0	0				260	0	360	0				0	0	0
143	0		0	0				0		0	0				0		0	0				pos	pos	pos
144	0		0	0				0		0	0				0		0	0				0	0	0
145	0		0	0				0		0	0				400	0	0	0				pos	pos	pos
146	0		0	0				0		0	0				480	0	500	140				0	0	0
147	0		0	m				0		0	m				0		0	m				0	0	m
148	0		0	0				0		0	0				0		0	0				0	0	0
149	0		0	0				0		0	0				0		0	0				0	0	0
150	0		0	0				0		0	0				600	0	460	140				0	0	0
151	0		0	0				0		0	0				780	0	680	240				0	0	0
152	0		0	0				0		0	0				0		240	0				0	0	0
153	0		0	0				0		0	0				460	0	0	0				pos	pos	0
154	0		0	0				0		0	0				0		0	0				0	0	0
155	0		0	0				0		0	0				0		0	0				0	0	0
156	0		0	0				0		0	0				580	0	0	0				0	0	0
157	0		0	0				0		0	0				660	0	400	100				0	0	0
158	0		0	0				0		0	0				0		0	0				0	0	0
159	0		0	0				0		0	0				460	0	0	0				0	0	0
160	0		0	0				0		0	0				760	0	560	0				0	0	0
161	0		0	0				0		0	0				540	0	600	240				0	0	0
162	0		0	0				0		0	0				0		0	0				0	0	0
163	0		0	0				0		0	0				680	0	580	120				0	0	0
164	0		0	m				0		0	m				0		0	m				0	0	m
165	0		0	0				0		0	0				360	0	460	80				0	0	0
166	0		0	0				0		0	0				580	0	680	0				0	0	0
167	0		0	0				0		0	0				0		0	0				0	0	0
168	0		0	m				0		0	m				0		0	m				pos	pos	m
169	0		0	0				0		0	0				460	0	0	0				0	0	0
170	0		0	0				0		0	0				680	180	480	120				0	0	0
171	0		0	0				300		0	0				0		0	0				0	0	0
172	0		0	0				0		0	0				600	0	780	240				0	0	0
173	0		0	0				0		0	0				0		0	0				0	0	0
174	0		0	0				0		0	0				460	0	0	0				0	0	0
175	0		0	m				0		0	m				0		0	m				0	0	m
176	0		0	0				0		0	0				0		320	0				0	0	0
177	0		0	0				0		0	0				440	0	0	0				pos	pos	pos
178	0		0	0				0		0	0				0		0	0				0	0	0
179	0		0	0				0		0	0				0		0	0				0	0	0
180	0		0	0				0		0	0				0		0	0				0	0	0
181	0		0	0				0		0	0				300	0	340	60				0	0	0
182	0		0	0				0		0	0				0		0	0				0	0	0
183	0		0	0				0		0	0				0		0	0				0	0	0
184	0		0	0				0		0	0				0		0	0				0	0	0
185	0		0	0				0		0	0				460	0	500	120				0	0	0
186	0		0	0				0		0	0				0		0	0				0	0	0
187	0		0	0				0		0	0				680	0	460	160				0	0	0
188	0		0	0				0		0	0				0		0	0				0	0	0
189	0		0	0				0		0	0				0		0	0				pos	pos	pos
190	0		0	0				0		0	0				0		0	0				0	0	0
191	0		0	0				0		0	0				0		200	0				0	0	0
192	0		0	0				0		0	0				0		0	0				0	0	0
193	0		0	0				0		0	0				560	0	0	0				0	0	0
194	0		0	0				0		0	0				0		0	0				0	0	0
195	0		0	0				0		0	0				680	0	460	0				pos	pos	pos
196	0		0	0				0		0	0				0		0	0				0	0	0
197	0		0	0				0		0	0				0		0	0				0	0	0
198	0		0	0				0		0	0				0		260	200				0	0	0
199	0		0	0				0		0	0				0		0	0				0	0	0
200	0		0	0				0		0	0				0		0	0				pos	pos	0
201	0		0	0				0		0	0				0		0	0				0	0	0
202	0		0	0				0		0	0				0		0	0				pos	pos	pos
203	0		0	0				0		0	0				540	0	0	0				pos	pos	pos
204	0		0	0				0		0	0				0		0	0				0	pos	0
205	0		0	m				0		0	m				0		0	m				0	0	m
206	0		0	0				0		0	0				0		0	0				0	0	0
207	0		0	0				0		0	0				200	80	240	420				pos	pos	pos
208	0		0	0				0		0	0				580	120	460	300				pos	pos	pos
209	0		0	0				0		0	0				600	0	0	0				0	0	0
210	0		0	m				0		0	m				560	0	0	m				pos	0	m
211	0		0	0				0		0	0				340	0	0	0				0	0	0
212	0		0	0				0		0	0				0		0	0				0	0	0
213	0		0	0				0		0	0				680	0	0	0				0	0	0
214	0		0	0				0		0	0				420	0	0	0				0	0	0
215	0		0	0				0		0	0				560	0	0	0				0	0	0
216	2800	0	0	0				0		0	0				0		0	0				0	0	0
217	3000	0	0	0				0		0	0				500	0	0	200				0	0	0
218	0		0	0				0		0	0				0		0	0				0	0	0
219	0		0	0				0		0	0				480	0	120	140				0	0	pos
220	0		0	m				0		0	m				360	0	0	m				pos	pos	m
221	0		0	0				0		0	0				0		0	0				pos	0	0
222	3000	0	0	0				0		0	0				0		0	0				0	0	0
223	0		0	0				0		0	0				500	0	60	120				pos	0	0
224	0		0	0				0		0	0				0		0	0				0	pos	pos
225	1200	0	0	0				200		0	0				0		0	0				pos	pos	pos
226	0		0	0				0		0	0				360	0	0	40				pos	0	pos
227	0		0	0				0		0	0				0		0	0				pos	0	0
228	0		0	0				0		0	0				0		0	0				0	0	0
229	0		0	0				0		0	0				300	0	0	0				0	0	0
230	0		0	0				0		0	0				0		0	0				0	0	0
231	0		0	0				0		0	0				240	0	0	0				pos	0	0
232	0		0	0				0		0	0				800	0	80	0				pos	0	0
233	0		0	0				0		0	0				0		0	60				pos	0	0
234	1800	0	0	0				0		0	0				300	0	0	0				0	0	0
235	0		0	0				0		0	0				400	0	0	0				0	0	0
236	0		0	0				0		0	0				340	0	0	0				0	0	0
237	2000	0	0	0				0		0	0				600	0	0	0				pos	pos	pos
238	10000	0	0	0				360		0	160				600	0	580	460				pos	pos	pos
239	5000	0	0	1600				0		0	0				600	0	800	780				0	0	0
240	6000	0	1400	0				1040	0	140	0				2200	480	960	340				0	0	0
241	0		0	0				400		0	240				680	0	0	0				pos	0	pos
242	0		0	0				300	220	40	0				500		0	460				pos	0	pos
243	0		0	0				0		0	0				300	180	100	240				0	0	0
244	0		0	0				0		0	120				400	0	0	0				pos	0	0
245	0		46000	0				0		0	200				200	200	1000	260				pos	0	pos
246	0		28000	0				0		0	0				200	160	900	600				0	0	0
247	2000	0	4600	0				0		0	0				0		40	0				0	0	0
248	1600	0	0	1200				0		0	0				800	340	400	180				pos	pos	pos
249	12000	0	0	2400				0		0	0				980	460	180	160				0	0	0
250	0		0	2000				800		0	140				0		0	0				0	0	pos
251	2000	0	12000	0				0		0	0				0		240	180				0	0	0
252	0		0	1000				0		0	0				880	180	680	0				pos	pos	pos
253	0		0	0				0		0	0				800	240	340	280				pos	0	0
254	0		0	0				0		0	0				640	260	240	300				0	0	0
255	0		0	0				0		0	0				1100	480	260	600				pos	0	0
256	0		0	0				0		0	0				800	0	0	0				0	pos	pos
257	0		0	0				0		0	0				980	0	0	0				pos	0	0
258	0		0	m				0		0	m				640	0	0	m				0	0	m
259	0		0	0				0		0	0				340	120	240	200				0	0	0
260	0		0	0				0		0	0				780	120	560	520				0	0	0
261	0		0	0				0		0	80				440	0	0	150				pos	0	0
262	0		0	0				0		0	0				240	0	0	0				0	0	0
263	0		0	0				0		0	0				400	0	0	0				0	0	0
264	0		0	0				0		0	0				560	0	0	0				0	0	0
265	0		0	0				0		0	80				580	0	0	0				0	0	0
266	0		0	0				60	0	60	40				120	0	0	20				pos	pos	pos
267	0		0	0				120		0	80				460	60	220	20				pos	0	0
268	0		0	0				120		0	0				200	20	120	160				pos	0	0
269	0		0	0				200	180	80	0				200	0	0	0				pos	pos	0
270	0		0	0				400	340	100	0				0		0	0				pos	0	0
271	0		0	0				0		0	140				900	0	0	0				0	0	0
272	0		0	0				0		0	0				880	120	380	0				0	0	0
273	0		0	0				0		0	0				400	0	0	0				0	0	0
274	0		0	0				0		0	0				0		0	0				0	0	0
275	0		0	m				0		0	m				0		0	m				pos	0	m
276	0		0	0				0		0	0				800	0	0	0				0	0	0
277	0		0	0				0		0	0				400	0	0	0				0	0	0
278	0		0	0				0		0	0				0		0	0				pos	0	0
279	0		0	0				0		0	0				460	0	0	0				0	0	0
280	0		0	0				0		0	0				500	0	0	0				0	0	0
281	0		0	0				0		0	0				560	460	280	200				0	0	0
282	0		0	0				0		0	0				760	0	0	0				0	0	0
283	0		0	0				0		0	220				600	0	0	0				0	0	0
284	0		0	0				0		0	0				1800	0	0	0				0	0	0
285	0		0	0				0		0	40				1400	0	0	0				pos	0	0
286	0		0	0				200	120	200	0				2480	0	0	120				pos	pos	pos
287	0		0	0				0		220	0				1680	0	0	0				pos	pos	pos
288	0		0	0				0		0	160				900	0	0	0				pos	0	0
289	0		0	0				0		200	0				1480	0	170	200				0	0	0
290	0		0	0				0		0	0				300	0	0	0				0	0	0
291	0		0	0				0		0	0				340	0	0	0				0	0	0
292	0		0	0				0		0	0				800	0	0	0				0	0	0
293	0		0	0				0		0	60				960	0	0	0				0	0	0
294	0		0	0				0		0	0				680	0	0	0				0	0	0
295	0		0	0				0		0	0				1200	0	0	0				0	0	0
296	0		0	0				0		0	0				500	0	0	0				0	0	0
297	0		0	0				0		0	0				1200	0	240	0				0	0	pos
298	0		0	0				0		0	0				2400	0	480	0				pos	pos	pos
299	0		0	0				0		0	0				2000	0	0	0				0	0	0
																									n 282	missing 17
pos	36	0	17	5				81	45	62	28				193	39	119	74				78	53	49
		cure 36	reinfe15	reinf 3					cure 36	resis45						cur154							cure29	cure 9
			new c 2	new c 2					resis45	new 2	new 9						new19	new 1					new 4	new 3
				natural cured 17						reinf15	reinf 19						rein61	reinf6						reinf 2
			reinf15/36						reinf15/36=41.7									nat c52
			incid2/263								N cure49				reinf61/154=39.6		rein 6
		Ascaris	2012	3wk	2013	2016			Trichu	2012	3wk	2013	2016			HW	2012	3wk	2013	2016			SS	2012	3wk	2013	2016
		no.pos	36	0	17	5			no.pos	81	45	62	28			no.pos	193	39	119	74			no.pos	78	NA	53	49
		CR		100					CR		44.4,36/81					CR		79.8,154/193					CR		NA	29/78
		ERR		100					ERR		56.6					ERR		75.9					ERR		NA
		reinfect case			15	3			reinfect case			15	19			reinfect case			61	6			reinfect case			NA	2
		reinfect rate			41.7,15/36	14.3(3/36-15)			reinfect rate			41.7,15/36	23.5,19/81			reinfect rate			32.8,61/186				reinfect rate			NA	NA
		new case			2	2			new case			2	9			new case			19	1			new case			4	3
		incidece			0.76,2/263	0.77, 2/261			incidece			0.92,2/218	4.2,9/216			incidece			17.9,19/106	1.2,1/87			incidece			1.8,4/221	1.4,3/217
		natural cured				17			natural cured				49			natural cured				52			natural cured				9
		natural cured rate				17/17=100			natural cured rate				49/62=79			natural cured rate				52/119=43.7			natural cured rate				17.6,9/51
						15 rei c							7 rei c							24 rei c
