# Supplementary material for: The enhancive effect of the 2014–2016 El Niño-induced drought on the control of soil-transmitted helminthiases without anthelmintics: A longitudinal study
Source: PLoS Negl Trop Dis. 2024 Jul 12;18(7):e0012331. doi: 10.1371/journal.pntd.0012331 (PMC11268648; doi:10.1371/journal.pntd.0012331)
Supplement: S3 Data — (XLSX) [file pntd.0012331.s018.xlsx]

## Sheet: Sheet1
	Numberical value for the generated graph Fig 3.
	2008	2009	2010	2011	2012	2013	2014	2015	2016	2017	2018	2019	2020	2021	2022	2023
Ascaris	19.6				12	5.7			1.8			0.3				0
Trichuris	27.7				27.1	20.7			9.9			1.6				0.4
Hookworm	68.6				64.5	39.8			26.2			8.6				4.4
Strongyloides	28.7				26.1	17.7			17.4			8.9				4.9
Any STHs	80.4				75.9	56.9			43.6			18.1				9.3
		Numberical value for the generated graph Fig 5.
	2006	2790.9
	2007	2546.7
	2008	3251.4
	2009	2175.5
	2010	2747.9
	2011	4201.6
	2012	2771.5
	2013	2840.6
	2014	2318.5
	2015	2091.5
	2016	2449.3
	2017	4478.4
	2018	2218.8
	2019	2132.2
	2020	3141.6
	2021	2718
	2022	2810.3
